# Supplementary material for: Exploring natural killer cell-related biomarkers in multiple myeloma: a novel nature killer cell-related model predicting prognosis and immunotherapy response using single-cell study
Source: Clin Exp Med. 2024 Apr 18;24(1):79. doi: 10.1007/s10238-024-01322-2 (PMC11026209; doi:10.1007/s10238-024-01322-2)
Supplement: Supplementary file 1 — Supplementary file1 (XLS 0 kb) [file 10238_2024_1322_MOESM1_ESM.xls]

gene	HR	HR.95L	HR.95H	pvalue
riskScore	3.391	2.521	4.563	0
b2m	1.458	1.352	1.573	0
iss	1.767	1.544	2.022	0
ldh	1.482	1.254	1.751	3.8118884e-06
gender	0.887	0.715	1.102	0.2783290588567
age	1.045	1.031	1.059	9.56e-11
albumin	0.647	0.56	0.746	2.2265e-09
