# Supplementary material for: Exploring natural killer cell-related biomarkers in multiple myeloma: a novel nature killer cell-related model predicting prognosis and immunotherapy response using single-cell study
Source: Clin Exp Med. 2024 Apr 18;24(1):79. doi: 10.1007/s10238-024-01322-2 (PMC11026209; doi:10.1007/s10238-024-01322-2)
Supplement: Supplementary file 2 — Supplementary file2 (XLS 0 kb) [file 10238_2024_1322_MOESM2_ESM.xls]

gene	HR	HR.95L	HR.95H	pvalue
riskScore	2.45060375626306	1.77399821458615	3.38526765181195	5.40945256680028e-08
b2m	1.23333576728161	1.08441625684229	1.40270593073314	0.00140155740736758
iss	1.18242410756008	0.973173278745419	1.43666785830953	0.0917368526816417
ldh	1.3007810512947	1.06344930565929	1.59107851629876	0.0105126256128573
age	1.04249168644373	1.02829233372605	1.05688711338174	2.72737613017535e-09
albumin	0.848009827326561	0.728388631080436	0.987276072905937	0.0335846957862198
