# Supplementary material for: Exploring natural killer cell-related biomarkers in multiple myeloma: a novel nature killer cell-related model predicting prognosis and immunotherapy response using single-cell study
Source: Clin Exp Med. 2024 Apr 18;24(1):79. doi: 10.1007/s10238-024-01322-2 (PMC11026209; doi:10.1007/s10238-024-01322-2)
Supplement: Supplementary file 3 — Supplementary file3 (XLS 20 kb) [file 10238_2024_1322_MOESM3_ESM.xls]

## Sheet: Sheet1
	Years	High(total)	Low(total)	probability of success, High(95%HR)	probability of success,Low(95%HR)
GSE136324	1	34(34)	17(17)	1(0.897-1)	1(0.805-1)
	3	74(76)	36(37)	0.973(0.908-0.996)	0.973(0.858-0.999)
	5	127(144)	62(65)	0.882(0.818-0.929)	0.954(0.871-0.990)
GSE136337	1	18(18)	14(14)	1(0.815-1)	1(0.768-1)
	3	44(45)	28(29)	0.978(0.883-0.999)	0.965(0.822-0.999)
	5	64(69)	49(57)	0.927(0.839-0.976)	0.859(0.742-0.937)
Note:total=dead+alive
