# Supplementary material for: Exploring natural killer cell-related biomarkers in multiple myeloma: a novel nature killer cell-related model predicting prognosis and immunotherapy response using single-cell study
Source: Clin Exp Med. 2024 Apr 18;24(1):79. doi: 10.1007/s10238-024-01322-2 (PMC11026209; doi:10.1007/s10238-024-01322-2)
Supplement: Supplementary file 4 — Supplementary file4 (CSV 28 kb) [file 10238_2024_1322_MOESM4_ESM.csv]

	OS.time	OS	riskScore	risk
GSM4045109	160	0	5.217493606	high
GSM4045110	142	0	4.750646395	low
GSM4045111	153	1	4.706921247	low
GSM4045112	153	1	4.820668318	low
GSM4045113	83	1	4.894288657	high
GSM4045114	165	1	4.949897026	high
GSM4045115	174	0	4.917402911	high
GSM4045116	166	0	4.808300444	low
GSM4045117	166	0	4.922038791	high
GSM4045118	173	0	5.466071849	high
GSM4045119	113	0	5.400780807	high
GSM4045120	91	1	5.602625327	high
GSM4045121	40	1	5.098591292	high
GSM4045122	130	1	5.056961837	high
GSM4045123	174	0	5.035371255	high
GSM4045124	113	0	5.776388818	high
GSM4045125	173	0	5.377813422	high
GSM4045126	29	1	5.043336766	high
GSM4045127	83	1	5.335930458	high
GSM4045128	169	1	4.865619285	low
GSM4045129	91	1	4.744244373	low
GSM4045130	173	0	4.698925439	low
GSM4045131	164	0	4.830406095	low
GSM4045132	40	1	5.235907767	high
GSM4045133	173	0	4.607099834	low
GSM4045134	103	1	4.750570271	low
GSM4045135	103	1	4.763975753	low
GSM4045136	58	1	5.008749121	high
GSM4045137	164	0	4.857912513	low
GSM4045138	8	1	5.153138877	high
GSM4045139	171	0	5.17079334	high
GSM4045140	109	0	5.135190676	high
GSM4045141	141	1	4.779145403	low
GSM4045142	73	1	5.857238895	high
GSM4045143	13	1	4.641562521	low
GSM4045144	8	1	5.241148288	high
GSM4045145	73	1	5.398897451	high
GSM4045146	20	1	5.432671057	high
GSM4045147	171	0	4.919690094	high
GSM4045148	13	1	5.035595157	high
GSM4045149	97	1	5.111392479	high
GSM4045150	97	1	5.16366364	high
GSM4045151	170	0	4.95131047	high
GSM4045152	169	1	5.896674702	high
GSM4045153	168	0	4.331435106	low
GSM4045154	151	0	5.148854725	high
GSM4045155	146	1	5.419643595	high
GSM4045156	139	1	5.130093607	high
GSM4045157	169	0	5.177553228	high
GSM4045158	43	1	6.240408448	high
GSM4045159	169	0	4.549986448	low
GSM4045160	149	0	4.934429207	high
GSM4045161	141	0	4.985497897	high
GSM4045162	55	1	5.108201149	high
GSM4045163	139	1	4.789875064	low
GSM4045164	141	0	4.953100303	high
GSM4045165	40	1	4.636413663	low
GSM4045166	137	0	4.527677054	low
GSM4045167	136	1	4.493569106	low
GSM4045168	170	0	4.781236711	low
GSM4045169	170	0	5.103962743	high
GSM4045170	5	1	4.997780497	high
GSM4045171	153	1	4.839819457	low
GSM4045172	169	0	4.811971225	low
GSM4045173	71	1	4.674202268	low
GSM4045174	125	0	4.594263098	low
GSM4045175	28	1	5.124233115	high
GSM4045176	127	1	4.791932654	low
GSM4045177	35	1	4.559637612	low
GSM4045178	28	1	5.181570243	high
GSM4045179	168	0	4.662151993	low
GSM4045180	112	1	4.651662684	low
GSM4045181	165	1	4.65421644	low
GSM4045182	103	1	5.473922376	high
GSM4045183	20	1	5.305337127	high
GSM4045184	165	1	4.567946936	low
GSM4045185	103	1	5.268927934	high
GSM4045186	71	1	4.587068007	low
GSM4045187	125	0	4.754090964	low
GSM4045188	6	1	5.759784569	high
GSM4045189	118	1	4.771782931	low
GSM4045190	37	1	4.620502376	low
GSM4045191	169	1	4.544566848	low
GSM4045192	107	1	4.522630473	low
GSM4045193	167	0	4.498114651	low
GSM4045194	151	0	4.830276417	low
GSM4045195	167	0	4.561934868	low
GSM4045196	64	1	4.583344419	low
GSM4045197	6	1	5.306650785	high
GSM4045198	173	0	4.599659604	low
GSM4045199	169	0	4.919912297	high
GSM4045200	91	1	5.152709858	high
GSM4045201	103	1	4.765406628	low
GSM4045202	149	0	4.875328322	high
GSM4045203	163	0	4.662027764	low
GSM4045204	142	1	5.180406105	high
GSM4045205	165	0	4.568184343	low
GSM4045206	81	0	4.686988311	low
GSM4045207	110	1	4.626824704	low
GSM4045208	55	1	4.888756958	high
GSM4045209	174	0	5.2572924	high
GSM4045210	163	0	4.682293455	low
GSM4045211	167	0	4.810918212	low
GSM4045212	106	0	5.277836976	high
GSM4045213	112	1	4.762552279	low
GSM4045214	143	0	5.18328798	high
GSM4045215	169	0	4.756680233	low
GSM4045216	142	1	4.953238524	high
GSM4045217	165	0	4.510797087	low
GSM4045218	53	1	4.714811951	low
GSM4045219	81	0	4.481575917	low
GSM4045220	152	0	4.866330355	high
GSM4045221	4	1	4.740000033	low
GSM4045222	106	0	4.833197034	low
GSM4045223	135	1	4.871310464	high
GSM4045224	152	0	4.639566224	low
GSM4045225	161	0	4.607840256	low
GSM4045226	135	1	4.8102306	low
GSM4045227	8	1	5.275661576	high
GSM4045228	90	1	4.743797434	low
GSM4045229	73	1	4.555549113	low
GSM4045230	90	1	5.202441412	high
GSM4045231	95	0	4.677246086	low
GSM4045232	36	1	5.298977273	high
GSM4045233	95	0	4.664288461	low
GSM4045234	145	0	4.766943475	low
GSM4045235	104	1	4.695695233	low
GSM4045236	161	0	4.532771888	low
GSM4045237	129	0	5.04457173	high
GSM4045238	104	1	4.936785725	high
GSM4045239	157	0	4.656275578	low
GSM4045240	117	0	4.359202313	low
GSM4045241	117	0	4.633937409	low
GSM4045242	5	1	5.431983759	high
GSM4045243	115	0	4.983976092	high
GSM4045244	135	0	4.73398143	low
GSM4045245	118	1	5.056921823	high
GSM4045246	118	1	5.155075078	high
GSM4045247	103	0	5.464984537	high
GSM4045248	103	0	4.659855174	low
GSM4045249	153	0	4.636754616	low
GSM4045250	133	0	4.841452652	low
GSM4045251	102	0	4.848793946	low
GSM4045252	160	0	5.045044927	high
GSM4045253	159	0	5.502943939	high
GSM4045254	153	0	4.515635059	low
GSM4045255	51	1	4.820114743	low
GSM4045256	111	1	4.865735261	high
GSM4045257	161	0	4.458042111	low
GSM4045258	98	0	4.571156362	low
GSM4045259	133	0	4.828520149	low
GSM4045260	111	1	4.688714024	low
GSM4045261	51	1	4.833734811	low
GSM4045262	65	1	4.647997305	low
GSM4045263	98	0	4.434685577	low
GSM4045264	155	1	5.1519876	high
GSM4045265	158	0	4.650361876	low
GSM4045266	133	0	4.845232852	low
GSM4045267	16	1	5.075797593	high
GSM4045268	24	1	4.897808165	high
GSM4045269	5	1	4.723186425	low
GSM4045270	160	0	5.221289756	high
GSM4045271	144	1	4.656611549	low
GSM4045272	24	1	5.036887213	high
GSM4045273	29	1	4.970147868	high
GSM4045274	16	1	4.68455399	low
GSM4045275	5	1	4.992400201	high
GSM4045276	96	0	4.861670871	low
GSM4045277	120	0	4.619366575	low
GSM4045278	161	0	4.759772843	low
GSM4045279	29	1	5.170035484	high
GSM4045280	160	0	4.650975891	low
GSM4045281	123	0	5.080886002	high
GSM4045282	123	0	5.368418845	high
GSM4045283	158	0	5.241580258	high
GSM4045284	19	1	5.598688483	high
GSM4045285	85	0	4.812304535	low
GSM4045286	147	1	4.723066367	low
GSM4045287	106	1	4.716690569	low
GSM4045288	158	0	4.840350303	low
GSM4045289	147	1	4.918551668	high
GSM4045290	29	1	4.760813538	low
GSM4045291	138	1	5.17070572	high
GSM4045292	118	1	4.863225424	low
GSM4045293	126	0	4.956476959	high
GSM4045294	44	1	5.274894331	high
GSM4045295	25	1	4.901227212	high
GSM4045296	95	0	4.552507255	low
GSM4045297	100	0	4.804107879	low
GSM4045298	100	0	4.796899813	low
GSM4045299	114	1	4.29903854	low
GSM4045300	97	0	5.376874642	high
GSM4045301	156	0	4.745762613	low
GSM4045302	122	0	4.848499231	low
GSM4045303	106	0	5.44720398	high
GSM4045304	170	0	4.735016865	low
GSM4045305	122	0	4.774437501	low
GSM4045306	33	1	5.293075866	high
GSM4045307	127	0	4.597652646	low
GSM4045308	97	0	4.981876548	high
GSM4045309	168	0	4.922605847	high
GSM4045310	114	1	4.948787012	high
GSM4045311	148	0	5.144223539	high
GSM4045312	127	0	4.535568445	low
GSM4045313	114	1	4.816681635	low
GSM4045314	127	1	5.047078783	high
GSM4045315	133	0	4.79356001	low
GSM4045316	133	0	4.854140518	low
GSM4045317	88	1	4.668913123	low
GSM4045318	133	0	4.880340995	high
GSM4045319	156	0	4.833837095	low
GSM4045320	157	0	4.620240821	low
GSM4045321	30	1	4.932219793	high
GSM4045322	142	0	5.075550352	high
GSM4045323	124	0	5.021087581	high
GSM4045324	78	1	4.54761347	low
GSM4045325	95	0	4.687889317	low
GSM4045326	124	0	5.097707041	high
GSM4045327	129	1	4.877543175	high
GSM4045328	111	1	4.672865135	low
GSM4045329	147	0	4.748307884	low
GSM4045330	148	1	5.435140968	high
GSM4045331	129	1	5.018444577	high
GSM4045332	143	1	5.136836364	high
GSM4045333	20	1	5.228645626	high
GSM4045334	20	1	5.239267305	high
GSM4045335	102	1	5.1530626	high
GSM4045336	126	0	4.868672638	high
GSM4045337	122	0	5.0485688	high
GSM4045338	12	1	5.05566083	high
GSM4045339	126	0	5.008010717	high
GSM4045340	75	1	4.647542808	low
GSM4045341	149	0	4.764760498	low
GSM4045342	124	0	5.300448893	high
GSM4045343	67	1	4.552300055	low
GSM4045344	124	0	4.742692211	low
GSM4045345	99	0	5.835710345	high
GSM4045346	117	1	4.92684828	high
GSM4045347	93	0	4.945438854	high
GSM4045348	93	0	5.159464997	high
GSM4045349	5	1	4.8611294	low
GSM4045350	129	0	4.758676545	low
GSM4045351	148	0	5.284946749	high
GSM4045352	144	0	5.077560973	high
GSM4045353	161	0	5.438505673	high
GSM4045354	148	0	4.768779971	low
GSM4045355	148	0	4.695245951	low
GSM4045356	74	1	5.534218977	high
GSM4045357	86	0	4.756831861	low
GSM4045358	148	0	4.632500281	low
GSM4045359	74	1	5.299871137	high
GSM4045360	148	0	4.872275766	high
GSM4045361	4	1	5.52705884	high
GSM4045362	48	1	5.012741779	high
GSM4045363	86	0	4.82810133	low
GSM4045364	43	1	5.432908476	high
GSM4045365	147	0	4.901633676	high
GSM4045366	30	1	4.98525511	high
GSM4045367	147	0	5.186182611	high
GSM4045368	30	1	4.714317169	low
GSM4045369	33	1	4.836633131	low
GSM4045370	146	1	4.705146853	low
GSM4045371	126	0	5.035299183	high
GSM4045372	147	0	4.811428575	low
GSM4045373	43	1	5.70408295	high
GSM4045374	145	0	4.650523457	low
GSM4045375	145	0	4.550149349	low
GSM4045376	144	0	4.68599453	low
GSM4045377	30	1	4.899518155	high
GSM4045378	146	0	4.746285279	low
GSM4045379	85	0	4.789706146	low
GSM4045380	68	1	5.460596748	high
GSM4045381	104	0	4.890621084	high
GSM4045382	78	0	4.779840434	low
GSM4045383	89	0	4.28755753	low
GSM4045384	7	1	4.781359253	low
GSM4045385	139	0	5.002925326	high
GSM4045386	104	0	4.990893723	high
GSM4045387	31	1	4.72554791	low
GSM4045388	114	0	4.511296643	low
GSM4045389	8	1	5.118968274	high
GSM4045390	19	1	5.048817205	high
GSM4045391	78	0	5.027998884	high
GSM4045392	7	1	4.727187016	low
GSM4045394	139	0	5.138800927	high
GSM4045395	68	1	5.270909895	high
GSM4045396	119	0	4.545310409	low
GSM4045397	31	1	5.225295802	high
GSM4045398	136	0	4.971171748	high
GSM4045399	8	1	4.94720841	high
GSM4045400	119	0	4.799039143	low
GSM4045401	101	0	4.933101781	high
GSM4045402	16	1	6.175394331	high
GSM4045403	80	1	4.964421554	high
GSM4045404	58	1	5.018676952	high
GSM4045405	137	0	4.555881801	low
GSM4045406	131	0	4.967304562	high
GSM4045407	89	0	4.94938982	high
GSM4045408	116	0	4.942865227	high
GSM4045409	111	1	4.823496522	low
GSM4045410	128	0	4.931683564	high
GSM4045411	136	0	5.209828913	high
GSM4045412	102	0	5.119481017	high
GSM4045413	133	0	5.420191667	high
GSM4045414	133	0	4.432624571	low
GSM4045415	70	1	5.273349269	high
GSM4045416	31	1	4.756128193	low
GSM4045417	16	1	4.585400848	low
GSM4045418	102	0	4.976621822	high
GSM4045419	131	0	4.244306496	low
GSM4045420	23	1	4.998362686	high
GSM4045421	82	1	4.732515804	low
GSM4045422	7	1	5.232429329	high
GSM4045423	103	0	4.988541553	high
GSM4045424	133	0	4.528355716	low
GSM4045425	70	1	5.112275868	high
GSM4045426	5	1	5.403175554	high
GSM4045427	91	1	4.558796673	low
GSM4045428	4	1	5.187666491	high
GSM4045429	127	0	5.182129154	high
GSM4045430	5	1	4.877527712	high
GSM4045431	69	0	4.792966216	low
GSM4045432	4	1	5.182781332	high
GSM4045433	48	1	4.646772289	low
GSM4045434	27	1	4.827517044	low
GSM4045435	72	1	5.134732563	high
GSM4045436	45	1	4.675629964	low
GSM4045437	38	1	5.166123273	high
GSM4045438	59	1	5.193890116	high
GSM4045439	130	0	4.955164711	high
GSM4045440	130	0	5.116550631	high
GSM4045441	101	0	4.437587688	low
GSM4045442	51	1	5.039015976	high
GSM4045443	149	0	4.489663099	low
GSM4045444	6	1	4.621641579	low
GSM4045445	107	1	4.757374853	low
GSM4045446	69	1	4.904058127	high
GSM4045447	130	0	4.618739536	low
GSM4045448	130	0	4.93790072	high
GSM4045449	5	1	4.674993134	low
GSM4045450	72	0	5.454636268	high
GSM4045451	116	0	4.97581369	high
GSM4045452	130	0	4.668386833	low
GSM4045453	127	0	4.509746578	low
GSM4045454	68	1	5.480460141	high
GSM4045455	107	1	4.762069585	low
GSM4045456	69	1	4.635171851	low
GSM4045457	115	0	4.674766779	low
GSM4045458	128	0	4.729739275	low
GSM4045459	6	1	4.409032093	low
GSM4045460	31	1	5.864996687	high
GSM4045461	116	0	4.690825804	low
GSM4045462	127	0	4.667969056	low
GSM4045463	69	0	4.666680568	low
GSM4045464	68	1	5.327708109	high
GSM4045465	141	1	4.920685808	high
GSM4045466	131	0	4.287977105	low
GSM4045467	43	1	4.998967498	high
GSM4045468	30	1	5.010085696	high
GSM4045469	120	0	4.73774854	low
GSM4045470	85	0	4.659574942	low
GSM4045471	151	0	4.864475946	low
GSM4045472	128	0	4.553239457	low
GSM4045473	94	1	4.79101564	low
GSM4045474	120	0	4.706135876	low
GSM4045475	104	0	4.77793908	low
GSM4045476	120	0	4.630218689	low
GSM4045477	72	0	5.010654044	high
GSM4045478	145	0	4.631087325	low
GSM4045479	124	0	4.887250485	high
GSM4045480	101	0	4.965672501	high
GSM4045481	5	1	4.331535063	low
GSM4045482	91	1	4.573568856	low
GSM4045483	119	0	4.716543601	low
GSM4045484	169	0	4.507868414	low
GSM4045485	126	0	4.873732949	high
GSM4045486	37	1	4.775549669	low
GSM4045487	144	1	4.773693798	low
GSM4045488	128	0	4.358678385	low
GSM4045489	126	0	4.778236493	low
GSM4045490	109	0	4.571278611	low
GSM4045491	37	1	4.974608257	high
GSM4045492	68	1	4.675740555	low
GSM4045493	136	0	4.772262546	low
GSM4045494	133	0	4.766641473	low
GSM4045495	114	1	4.825546796	low
GSM4045496	116	0	4.707206534	low
GSM4045497	127	0	4.783787532	low
GSM4045498	6	1	4.764783899	low
GSM4045499	123	0	4.888390362	high
GSM4045500	146	1	4.803366216	low
GSM4045501	127	0	4.833335263	low
GSM4045502	101	0	4.600800035	low
GSM4045503	149	0	4.832214482	low
GSM4045504	125	0	4.54323099	low
GSM4045505	69	0	4.608809746	low
GSM4045506	125	0	4.992485393	high
GSM4045507	127	0	4.796482115	low
GSM4045508	157	0	4.597202685	low
GSM4045509	125	0	5.032994205	high
GSM4045510	75	1	4.899113898	high
GSM4045511	170	0	4.904220926	high
GSM4045512	101	0	5.040580705	high
GSM4045513	16	1	4.913714332	high
GSM4045514	68	1	4.60947327	low
GSM4045515	122	0	5.236059566	high
GSM4045516	115	0	5.121385442	high
GSM4045517	148	0	4.851851219	low
GSM4045518	123	0	4.484128181	low
GSM4045519	68	1	4.961910283	high
GSM4045520	129	0	4.889581698	high
GSM4045521	6	1	5.154235293	high
GSM4045522	133	0	5.223758341	high
GSM4045523	122	0	4.737011677	low
GSM4045524	101	0	4.893264407	high
GSM4045525	125	0	4.949094768	high
GSM4045526	163	0	4.784729548	low
GSM4045527	139	0	4.812119365	low
GSM4045528	91	1	4.919020733	high
GSM4045529	86	0	4.9025772	high
GSM4045530	125	0	4.497130167	low
GSM4045531	125	0	4.856807017	low
GSM4045532	122	0	5.011189503	high
GSM4045533	28	1	4.819590642	low
GSM4045534	70	1	5.613686079	high
GSM4045535	123	0	4.595621265	low
GSM4045536	119	0	4.784082587	low
GSM4045537	8	1	4.992635754	high
GSM4045538	164	0	4.84123953	low
GSM4045539	124	0	4.736852221	low
GSM4045540	147	0	4.800640311	low
GSM4045541	70	1	5.592754855	high
GSM4045542	82	1	4.628711819	low
GSM4045543	120	0	4.708827044	low
GSM4045544	121	0	4.669856266	low
GSM4045545	101	0	4.899352227	high
GSM4045546	6	1	4.782613887	low
GSM4045547	101	0	4.489958122	low
GSM4045548	122	0	5.030445477	high
GSM4045549	4	1	5.724961329	high
GSM4045550	116	0	4.723180902	low
GSM4045551	61	0	5.258283796	high
GSM4045552	121	0	4.860509722	low
GSM4045553	153	0	4.768089793	low
GSM4045554	48	1	4.617750695	low
GSM4045555	80	1	5.084543659	high
GSM4045556	113	0	4.75530037	low
GSM4045557	128	0	4.983739078	high
GSM4045558	72	0	4.754047733	low
GSM4045559	121	0	4.692351635	low
GSM4045560	121	0	5.200343485	high
GSM4045561	44	1	5.707979467	high
GSM4045562	117	0	4.518185875	low
GSM4045563	65	1	5.156621404	high
GSM4045564	148	1	4.81837688	low
GSM4045565	46	1	4.931432022	high
GSM4045566	85	0	4.883240449	high
GSM4045567	169	0	4.692701566	low
GSM4045568	147	0	4.893708038	high
GSM4045569	62	1	5.393510858	high
GSM4045570	129	1	4.985941989	high
GSM4045571	21	1	4.651138871	low
GSM4045572	129	0	4.694922897	low
GSM4045573	127	0	4.897309692	high
GSM4045574	146	0	4.926764217	high
GSM4045575	169	1	4.989492968	high
GSM4045576	8	1	4.872237601	high
GSM4045577	125	0	4.995880886	high
GSM4045578	133	0	4.014849836	low
GSM4045579	156	0	4.861251531	low
GSM4045580	120	0	4.958529449	high
GSM4045581	70	1	5.255956645	high
GSM4045582	46	1	5.409955802	high
GSM4045583	121	0	5.314049279	high
GSM4045584	145	0	4.56611938	low
GSM4045585	123	0	4.776619218	low
GSM4045586	121	0	5.808863259	high
GSM4045587	121	0	4.936026063	high
GSM4045588	165	1	4.716411739	low
GSM4045589	70	1	5.21171837	high
GSM4045590	155	1	4.784137349	low
GSM4045591	121	0	4.878894568	high
GSM4045592	135	1	4.437544014	low
GSM4045593	111	0	4.966329053	high
GSM4045594	116	0	4.970875466	high
GSM4045595	124	0	4.962543808	high
GSM4045596	130	0	5.036223671	high
GSM4045597	160	0	4.790713856	low
GSM4045598	108	1	4.768940908	low
GSM4045599	101	0	4.790788924	low
GSM4045600	121	0	4.380709708	low
GSM4045601	113	0	4.620993681	low
GSM4045602	46	1	5.379129625	high
GSM4045603	3	1	5.150887756	high
GSM4045604	102	1	5.059072205	high
GSM4045605	119	0	4.86484858	low
GSM4045606	121	0	4.937571065	high
GSM4045607	7	1	4.859610052	low
GSM4045608	121	0	4.649320418	low
GSM4045609	115	0	5.188543131	high
GSM4045610	115	0	4.415836762	low
GSM4045611	114	0	5.184969459	high
GSM4045612	108	1	5.124374602	high
GSM4045613	121	0	4.919639174	high
GSM4045614	24	1	4.944345603	high
GSM4045615	113	0	4.871069044	high
GSM4045616	115	0	4.72508601	low
GSM4045617	114	0	4.804618017	low
GSM4045618	113	0	5.060306782	high
GSM4045619	174	0	4.588019359	low
GSM4045620	89	1	4.653066658	low
GSM4045621	55	1	6.256087052	high
GSM4045622	115	0	4.673566124	low
GSM4045623	25	1	4.762497283	low
GSM4045624	52	1	4.731785965	low
GSM4045625	4	1	5.110709779	high
GSM4045626	126	0	5.095660017	high
GSM4045627	112	0	5.257802257	high
GSM4045628	122	0	4.900616443	high
GSM4045629	52	1	5.067891374	high
GSM4045630	107	1	4.694598543	low
GSM4045631	124	0	5.214501402	high
GSM4045632	143	0	4.918298551	high
GSM4045633	4	1	4.684242794	low
GSM4045634	107	1	5.290717033	high
GSM4045635	169	0	4.956575481	high
GSM4045636	112	0	5.059803276	high
GSM4045637	89	1	4.754385732	low
GSM4045638	121	0	4.820284656	low
GSM4045639	46	1	5.383481857	high
GSM4045640	19	1	5.043722969	high
GSM4045641	130	0	4.862687673	low
GSM4045642	125	0	4.784792111	low
GSM4045643	107	0	4.70324057	low
GSM4045644	147	1	4.757680569	low
GSM4045645	122	0	4.848666324	low
GSM4045646	103	0	4.947828719	high
GSM4045647	166	0	4.865994181	high
GSM4045648	118	1	4.755131674	low
GSM4045649	46	1	4.580394409	low
GSM4045650	116	0	4.799743321	low
GSM4045651	128	0	4.247764408	low
GSM4045652	107	0	4.913265368	high
GSM4045653	110	0	4.866566395	high
GSM4045654	89	0	4.612250542	low
GSM4045655	112	0	4.982225692	high
GSM4045656	109	0	5.579534513	high
GSM4045657	69	1	5.831433143	high
GSM4045658	157	0	5.127412338	high
GSM4045659	57	1	5.148372854	high
GSM4045660	56	1	5.265252644	high
GSM4045661	22	1	5.485336337	high
GSM4045662	103	0	4.733108476	low
GSM4045663	80	1	4.887352749	high
GSM4045664	109	0	5.228085654	high
GSM4045665	101	0	4.670688249	low
GSM4045666	93	1	4.964146834	high
GSM4045667	111	0	4.704600942	low
GSM4045668	97	0	4.829891859	low
GSM4045669	107	0	4.692309514	low
GSM4045670	125	0	4.639422475	low
GSM4045671	120	0	4.943026025	high
GSM4045672	8	1	4.705103724	low
GSM4045673	111	0	4.918421232	high
GSM4045674	107	0	5.074617592	high
GSM4045675	112	0	4.917395328	high
GSM4045676	106	0	4.844726893	low
GSM4045677	69	1	4.682557755	low
GSM4045678	148	0	4.6669142	low
GSM4045679	144	0	4.799327246	low
GSM4045680	130	0	4.783697649	low
GSM4045681	8	1	5.449446725	high
GSM4045682	107	0	4.833941044	low
GSM4045683	89	1	4.713936299	low
GSM4045684	92	0	4.661542741	low
GSM4045685	31	1	4.665477208	low
GSM4045686	8	1	5.091253961	high
GSM4045687	106	0	4.922720459	high
GSM4045688	46	1	4.795948071	low
GSM4045689	104	0	5.644416508	high
GSM4045690	46	1	5.219231657	high
GSM4045691	89	1	5.337313443	high
GSM4045692	103	0	4.81725915	low
GSM4045693	104	0	4.759953954	low
GSM4045694	8	1	4.514853042	low
GSM4045695	94	0	4.895715576	high
GSM4045696	46	1	5.003027898	high
GSM4045697	107	0	4.798082234	low
GSM4045698	57	1	5.106525651	high
GSM4045699	102	0	4.850103962	low
GSM4045700	47	1	4.765880213	low
GSM4045701	109	0	4.880071494	high
GSM4045702	103	0	5.187155937	high
GSM4045703	72	0	4.731615311	low
GSM4045704	84	1	5.230849836	high
GSM4045705	102	0	5.429109757	high
GSM4045706	19	1	4.855873875	low
GSM4045707	102	0	4.451986214	low
GSM4045708	121	0	4.633972805	low
GSM4045709	78	0	4.665270706	low
GSM4045710	127	0	4.541614815	low
GSM4045711	93	1	4.942211761	high
GSM4045712	158	0	4.899406367	high
GSM4045713	131	0	4.688673152	low
GSM4045714	6	1	4.401997354	low
GSM4045715	79	0	4.529364308	low
GSM4045716	93	0	4.683195558	low
GSM4045717	102	0	4.890244021	high
GSM4045718	107	0	4.930791925	high
GSM4045719	148	0	4.656623263	low
GSM4045720	70	0	4.928394234	high
GSM4045721	79	0	4.746480914	low
GSM4045722	49	1	4.881332595	high
GSM4045723	101	0	5.307787588	high
GSM4045724	49	1	5.194642848	high
GSM4045725	98	0	4.729895104	low
GSM4045726	93	0	4.892579496	high
GSM4045727	88	1	4.551487638	low
GSM4045728	31	1	5.713575355	high
GSM4045729	97	0	5.226953207	high
GSM4045730	97	0	4.950537439	high
GSM4045731	160	0	4.679759886	low
GSM4045732	120	0	4.464517013	low
GSM4045733	98	0	4.631014492	low
GSM4045734	109	0	4.146358808	low
GSM4045735	99	0	4.89017556	high
GSM4045736	99	0	4.856049447	low
GSM4045737	34	1	4.722208504	low
GSM4045738	97	0	4.530192273	low
GSM4045739	5	1	5.100806773	high
GSM4045740	76	0	4.997724926	high
GSM4045741	5	1	5.153728874	high
GSM4045742	93	0	5.103716133	high
GSM4045743	97	0	4.811196989	low
GSM4045744	76	0	5.437454324	high
GSM4045745	96	0	5.127015312	high
GSM4045746	97	0	5.450039775	high
GSM4045747	76	0	4.636988173	low
GSM4045748	54	1	4.813069669	low
GSM4045749	68	0	4.790175872	low
GSM4045750	97	0	4.787432256	low
GSM4045751	44	1	5.910046491	high
GSM4045752	97	0	4.658726975	low
GSM4045753	97	0	4.49218477	low
GSM4045754	121	0	4.756763513	low
GSM4045755	91	1	4.503340912	low
GSM4045756	97	0	4.789329474	low
GSM4045757	79	0	4.78701376	low
GSM4045758	97	0	4.632359105	low
GSM4045759	47	1	4.727946378	low
GSM4045760	96	0	4.742216978	low
GSM4045761	45	1	5.115257504	high
GSM4045762	133	0	4.421934487	low
GSM4045763	19	1	4.922194891	high
GSM4045764	5	1	4.905193319	high
GSM4045765	79	0	4.684941588	low
GSM4045766	47	1	5.709238054	high
GSM4045767	161	0	4.822312166	low
GSM4045768	95	0	5.873980368	high
GSM4045769	116	0	4.707641072	low
GSM4045770	139	1	5.014291145	high
GSM4045771	80	0	4.749234988	low
GSM4045772	144	0	4.68296663	low
GSM4045773	129	0	4.594495043	low
GSM4045774	80	0	4.894882814	high
GSM4045775	104	0	4.81037695	low
GSM4045776	70	0	4.648658789	low
GSM4045777	102	0	4.563712205	low
GSM4045778	118	1	4.884609849	high
GSM4045779	87	0	5.446800472	high
GSM4045780	99	0	4.901294217	high
GSM4045781	128	0	4.610107577	low
GSM4045782	126	0	4.710174711	low
GSM4045783	103	0	4.520640643	low
GSM4045784	95	0	4.933441351	high
GSM4045785	54	0	5.31088964	high
GSM4045786	101	0	4.693185984	low
GSM4045787	47	1	4.729067858	low
GSM4045788	25	1	4.77613725	low
GSM4045789	65	1	5.009840353	high
GSM4045790	93	0	4.960151061	high
GSM4045791	42	1	5.160329946	high
GSM4045792	158	0	4.528740616	low
GSM4045793	122	0	4.667046851	low
GSM4045794	113	1	4.778049028	low
GSM4045795	40	1	4.925893268	high
GSM4045796	88	0	5.333883631	high
GSM4045797	73	0	5.687872781	high
GSM4045798	93	0	5.385470518	high
GSM4045799	92	0	5.486121471	high
GSM4045800	37	1	4.473778092	low
GSM4045801	22	1	6.273100937	high
GSM4045802	73	0	5.008247983	high
GSM4045803	34	1	4.698253049	low
GSM4045804	112	1	4.859519529	low
GSM4045805	93	0	4.518529774	low
GSM4045806	42	1	4.850104671	low
GSM4045807	79	0	4.599485259	low
GSM4045808	49	1	4.842502216	low
GSM4045809	44	1	4.90456689	high
GSM4045810	70	0	4.619229067	low
GSM4045811	113	0	4.807790041	low
GSM4045812	40	1	5.151268713	high
GSM4045813	92	0	5.486640584	high
GSM4045814	111	0	4.819723731	low
GSM4045815	88	0	4.837151568	low
GSM4045816	92	0	4.660339804	low
GSM4045817	97	0	4.802398446	low
GSM4045818	92	0	5.018717895	high
GSM4045819	137	0	4.047122152	low
GSM4045820	39	1	4.906177063	high
GSM4045821	115	0	4.578096463	low
GSM4045822	69	1	4.500778375	low
GSM4045823	101	0	4.491447587	low
GSM4045824	93	0	4.75475626	low
GSM4045825	121	0	4.597181527	low
GSM4045826	100	0	4.50739017	low
GSM4045827	136	0	4.652694399	low
GSM4045828	92	0	4.740353294	low
GSM4045829	59	1	4.860752276	low
GSM4045830	70	0	4.842508347	low
GSM4045831	92	0	4.864794344	low
GSM4045832	88	0	5.681918056	high
GSM4045833	97	0	4.858515427	low
GSM4045834	72	1	4.482890376	low
GSM4045835	81	0	5.633570898	high
GSM4045836	104	0	4.854184341	low
GSM4045837	88	0	5.086254391	high
GSM4045838	76	0	4.781199702	low
GSM4045839	97	0	4.816841503	low
GSM4045840	103	1	5.189003024	high
GSM4045841	27	1	6.245998507	high
GSM4045842	86	0	4.591279018	low
GSM4045843	66	1	4.954221406	high
GSM4045844	83	0	4.97325375	high
GSM4045845	83	0	4.967168034	high
GSM4045846	30	1	5.548972113	high
GSM4045847	45	0	5.274947167	high
GSM4045848	7	1	4.991385042	high
GSM4045849	82	0	5.218126801	high
GSM4045850	7	1	5.109035669	high
GSM4045851	6	1	4.829512686	low
GSM4045852	46	0	4.692497948	low
GSM4045853	82	0	5.131139796	high
GSM4045854	46	1	4.786603523	low
GSM4045855	90	0	4.635826447	low
GSM4045856	80	0	5.080707703	high
GSM4045857	79	0	4.428300518	low
GSM4045858	78	0	4.837920175	low
GSM4045859	79	0	5.014410071	high
GSM4045860	80	0	5.172073901	high
GSM4045861	80	0	4.5684738	low
GSM4045862	80	0	4.924645626	high
GSM4045863	79	0	5.17853477	high
GSM4045864	74	0	5.590177444	high
GSM4045865	54	1	4.970973993	high
GSM4045866	79	0	5.211666072	high
GSM4045867	78	0	5.203207781	high
GSM4045868	79	0	4.880165296	high
GSM4045869	78	0	4.716004986	low
GSM4045870	77	0	5.067495149	high
GSM4045871	75	0	4.663900133	low
GSM4045872	78	0	5.105202081	high
GSM4045873	77	0	5.221745809	high
GSM4045874	74	0	5.032482493	high
GSM4045875	75	1	5.139193192	high
GSM4045876	75	1	6.144556295	high
GSM4045877	15	1	5.524709929	high
GSM4045878	57	0	5.187979219	high
GSM4045879	57	0	5.581250348	high
GSM4045880	77	0	5.688509824	high
GSM4045881	77	0	5.135812999	high
GSM4045882	76	0	5.276294978	high
GSM4045883	75	0	5.000174456	high
GSM4045884	59	1	4.932937687	high
GSM4045885	59	1	4.819193604	low
GSM4045886	55	1	5.838008514	high
GSM4045887	33	1	4.873765147	high
GSM4045888	71	0	4.549624076	low
GSM4045889	73	0	4.677650759	low
GSM4045890	41	1	4.895944693	high
GSM4045891	43	0	5.105531088	high
GSM4045892	60	1	4.557496571	low
GSM4045893	55	1	5.519742156	high
GSM4045894	60	1	5.087184331	high
GSM4045895	58	0	4.708458019	low
GSM4045896	69	1	4.931015092	high
GSM4045897	20	1	4.953229321	high
GSM4045898	29	1	5.339888621	high
GSM4045899	67	0	5.5275032	high
GSM4045900	73	0	5.711390839	high
GSM4045901	44	1	4.890437724	high
GSM4045902	69	1	5.302407138	high
GSM4045903	58	1	4.909771585	high
GSM4045904	58	1	4.849410695	low
GSM4045905	73	0	5.58022105	high
GSM4045906	70	0	5.450561713	high
GSM4045907	63	0	4.959686372	high
GSM4045908	31	0	5.589783395	high
GSM4045909	69	0	4.60644462	low
GSM4045910	69	0	5.419462976	high
GSM4045911	3	1	5.225050282	high
GSM4045912	69	0	5.120223536	high
GSM4045913	59	0	5.685314601	high
GSM4045914	44	1	5.369126106	high
GSM4045915	67	0	4.667859376	low
GSM4045916	71	0	4.618573767	low
GSM4045917	44	1	5.487285419	high
GSM4045918	75	0	4.745876181	low
GSM4045919	56	1	4.804661347	low
GSM4045920	99	0	4.917392754	high
GSM4045921	38	1	4.762822853	low
GSM4045922	74	0	4.600893925	low
GSM4045923	33	0	5.08895511	high
GSM4045924	12	1	5.346267213	high
GSM4045925	66	1	4.964392201	high
GSM4045926	108	1	4.71397357	low
GSM4045927	15	1	5.069562033	high
GSM4045928	60	1	4.958078453	high
GSM4045929	167	0	4.713265738	low
GSM4045930	107	0	4.604576797	low
GSM4045931	64	0	4.338845104	low
GSM4045932	80	1	4.626315555	low
GSM4045933	76	0	4.393572365	low
GSM4045934	80	0	4.387486285	low
GSM4045935	65	0	4.844038463	low
GSM4045936	20	1	4.631732757	low
GSM4045937	70	0	4.372723746	low
GSM4045938	67	0	4.706099304	low
GSM4045939	80	0	5.079090246	high
GSM4045940	64	0	4.873806255	high
GSM4045941	69	0	4.729179545	low
GSM4045942	1	1	5.676406475	high
GSM4045943	73	0	4.847240171	low
GSM4045944	78	0	5.153585767	high
GSM4045945	67	0	4.852754918	low
GSM4045946	102	0	4.716487422	low
GSM4045947	69	0	4.878391958	high
GSM4045948	170	0	4.542926844	low
GSM4045949	93	0	4.364953518	low
GSM4045950	1	1	6.205998292	high
GSM4045951	103	0	4.78490483	low
GSM4045952	92	0	4.576504062	low
GSM4045953	69	1	4.744323215	low
GSM4045954	103	0	4.716285189	low
GSM4045955	70	0	4.861834755	low
GSM4045956	71	0	4.862922373	low
GSM4045957	76	0	4.914995077	high
GSM4045958	114	1	4.67595108	low
GSM4045959	114	0	4.490315257	low
GSM4045960	58	1	5.30512425	high
GSM4045961	33	0	4.571976885	low
GSM4045962	58	1	5.276034548	high
GSM4045963	57	0	4.976933984	high
GSM4045964	59	0	5.541156051	high
GSM4045965	52	0	5.254252159	high
GSM4045966	57	0	4.937809928	high
GSM4045967	59	0	6.104914841	high
GSM4045968	57	0	5.166455307	high
GSM4045969	57	0	5.047465185	high
GSM4045970	54	0	5.326963492	high
GSM4045971	54	0	5.410705354	high
GSM4045972	45	1	5.552691026	high
GSM4045973	45	1	5.461239187	high
GSM4045974	79	0	4.968523842	high
GSM4045975	62	1	5.471044456	high
